# Supplementary material for: Feasibility of Home-Based Early Infant Hybrid Therapy in Children with Unilateral Cerebral Palsy
Source: J Clin Med. 2024 Nov 8;13(22):6725. doi: 10.3390/jcm13226725 (PMC11594390; doi:10.3390/jcm13226725)
Supplement: Supplementary file 1 [file jcm-13-06725-s001.zip]

Archive with 1 entries (1 files):
- jcm-3197413-supplementary.pdf
